# Supplementary material for: Economic Evaluation of Sacituzumab Govitecan for the Treatment of Metastatic Triple-Negative Breast Cancer in China and the US
Source: Front Oncol. 2021 Oct 28;11:734594. doi: 10.3389/fonc.2021.734594 (PMC8581633; doi:10.3389/fonc.2021.734594)
Supplement: Supplementary file 2 [file DataSheet_2.xlsx]

## Sheet: Sheet1
SG treatment (Chinese background)											placebo treatment (Chinese background)										SG treatment (US background)										placebo treatment (US background)
time	nPFS	nPD	nD	PFStD	PFStPFS	PFStPD	PDtD	PDtPD		time	nPFS	nPD	nD	PFStD	PFStPFS	PFStPD	PDtD	PDtPD		time	nPFS	nPD	nD	PFStD	PFStPFS	PFStPD	PDtD	PDtPD		time	nPFS	nPD	nD	PFStD	PFStPFS	PFStPD	PDtD	PDtPD
0	1	0	0	0.000284378	0.945172	0.0545439	#DIV/0!	#DIV/0!		0	1	0	0	0.000284378	0.861162	0.138554	#DIV/0!	#DIV/0!		0	1	0	0	0.000363795	0.945172	0.0544645	#DIV/0!	#DIV/0!		0	1	0	0	0.000363795	0.861162	0.138474	#DIV/0!	#DIV/0!
1	0.945172	0.0384443	0.016384	0.000284378	0.886215	0.1135	0.712564	0.287436		1	0.861162	0.106037	0.0328015	0.000284378	0.607555	0.392161	0.673709	0.326291		1	0.945172	0.0384443	0.016384	0.000363795	0.886215	0.113421	0.710612	0.289388		1	0.861162	0.106037	0.0328015	0.000363795	0.607555	0.392082	0.673064	0.326936
2	0.837626	0.118328	0.0440468	0.000284378	0.857269	0.142446	0.283317	0.716683		2	0.523203	0.372313	0.104484	0.000284378	0.544512	0.455204	0.239453	0.760547		2	0.837626	0.118328	0.0440468	0.000363795	0.857269	0.142367	0.282755	0.717245		2	0.523203	0.372313	0.104484	0.000363795	0.544512	0.455124	0.239341	0.760659
3	0.718071	0.20412	0.0778093	0.000284378	0.845139	0.154577	0.184085	0.815915		3	0.28489	0.521325	0.193784	0.000284378	0.570647	0.429069	0.177551	0.822449		3	0.718071	0.20412	0.0778093	0.000363795	0.845139	0.154497	0.183806	0.816194		3	0.28489	0.521325	0.193784	0.000363795	0.570647	0.42899	0.177508	0.822492
4	0.60687	0.277542	0.115589	0.000284378	0.842751	0.156965	0.14514	0.85486		4	0.162572	0.551001	0.286427	0.000284378	0.615333	0.384382	0.158875	0.841125		4	0.60687	0.277542	0.115589	0.000363795	0.842751	0.156885	0.144966	0.855034		4	0.162572	0.551001	0.286427	0.000363795	0.615333	0.384303	0.158851	0.841149
5	0.51144	0.332516	0.156044	0.000284378	0.845688	0.154027	0.126306	0.873694		5	0.100036	0.525951	0.374014	0.000284378	0.65816	0.341556	0.149425	0.850575		5	0.51144	0.332516	0.156044	0.000363795	0.845688	0.153948	0.126184	0.873816		5	0.100036	0.525951	0.374014	0.000363795	0.65816	0.341476	0.14941	0.85059
6	0.432519	0.369293	0.198188	0.000284378	0.851319	0.148396	0.116281	0.883719		6	0.0658395	0.481528	0.452632	0.000284378	0.694938	0.304777	0.1423	0.8577		6	0.432519	0.369293	0.198188	0.000363795	0.851319	0.148317	0.116188	0.883812		6	0.0658395	0.481528	0.452632	0.000363795	0.694938	0.304698	0.142289	0.857711
7	0.368212	0.390536	0.241253	0.000284378	0.85814	0.141576	0.110783	0.889217		7	0.0457544	0.433073	0.521172	0.000284378	0.725704	0.274012	0.135803	0.864197		7	0.368212	0.390536	0.241253	0.000363795	0.85814	0.141496	0.110708	0.889292		7	0.0457544	0.433073	0.521172	0.000363795	0.725704	0.273932	0.135795	0.864205
8	0.315977	0.399401	0.284622	0.000284378	0.865319	0.134397	0.107871	0.892129		8	0.0332041	0.386798	0.579998	0.000284378	0.751395	0.248321	0.12955	0.87045		8	0.315977	0.399401	0.284622	0.000363795	0.865319	0.134318	0.107808	0.892192		8	0.0332041	0.386798	0.579998	0.000363795	0.751395	0.248242	0.129543	0.870457
9	0.273421	0.398783	0.327796	0.000284378	0.872411	0.127305	0.106558	0.893442		9	0.0249494	0.344933	0.630117	0.000284378	0.772988	0.226728	0.1235	0.8765		9	0.273421	0.398783	0.327796	0.000363795	0.872411	0.127225	0.106504	0.893496		9	0.0249494	0.344933	0.630117	0.000363795	0.772988	0.226648	0.123494	0.876506
10	0.238535	0.391098	0.370367	0.000284378	0.879192	0.120523	0.106295	0.893705		10	0.0192856	0.307991	0.672723	0.000284378	0.791304	0.208412	0.117694	0.882306		10	0.238535	0.391098	0.370367	0.000363795	0.879192	0.120444	0.106247	0.893753		10	0.0192856	0.307991	0.672723	0.000363795	0.791304	0.208333	0.117689	0.882311
11	0.209718	0.378275	0.412007	0.000284378	0.88556	0.114156	0.10676	0.89324		11	0.0152608	0.275762	0.708978	0.000284378	0.806989	0.192726	0.112172	0.887828		11	0.209718	0.378275	0.412007	0.000363795	0.88556	0.114076	0.106716	0.893284		11	0.0152608	0.275762	0.708978	0.000363795	0.806989	0.192647	0.112168	0.887832
12	0.185718	0.361831	0.452451	0.000284378	0.891479	0.108236	0.107754	0.892246		12	0.0123153	0.24777	0.739915	0.000284378	0.820548	0.179167	0.106961	0.893039		12	0.185718	0.361831	0.452451	0.000363795	0.891479	0.108157	0.107714	0.892286		12	0.0123153	0.24777	0.739915	0.000363795	0.820548	0.179088	0.106957	0.893043
13	0.165564	0.342943	0.491493	0.000295682	0.896952	0.102752	0.109146	0.890854		13	0.0101053	0.223475	0.76642	0.000295682	0.832371	0.167334	0.102068	0.897932		13	0.165564	0.342943	0.491493	0.000396373	0.896952	0.102651	0.109098	0.890902		13	0.0101053	0.223475	0.76642	0.000396373	0.832371	0.167233	0.102064	0.897936
14	0.148503	0.322524	0.528973	0.000295682	0.901999	0.0977055	0.110867	0.889133		14	0.00841133	0.202356	0.789232	0.000295682	0.842761	0.156944	0.0974931	0.902507		14	0.148503	0.322524	0.528973	0.000396373	0.901999	0.0976048	0.11082	0.88918		14	0.00841133	0.202356	0.789232	0.000396373	0.842761	0.156843	0.0974889	0.902511
15	0.13395	0.301277	0.564774	0.000295682	0.906648	0.0930561	0.112859	0.887141		15	0.00708874	0.183948	0.808963	0.000295682	0.851958	0.147746	0.0932236	0.906776		15	0.13395	0.301277	0.564774	0.000396373	0.906648	0.0929554	0.112815	0.887185		15	0.00708874	0.183948	0.808963	0.000396373	0.851958	0.147646	0.0932197	0.90678
16	0.121445	0.27974	0.598815	0.000295682	0.910932	0.0887719	0.115093	0.884907		16	0.00603931	0.167847	0.826114	0.000295682	0.860153	0.139551	0.089244	0.910756		16	0.121445	0.27974	0.598815	0.000396373	0.910932	0.0886712	0.11505	0.88495		16	0.00603931	0.167847	0.826114	0.000396373	0.860153	0.13945	0.0892404	0.91076
17	0.110628	0.258324	0.631047	0.000295682	0.914884	0.0848205	0.117553	0.882447		17	0.00519473	0.15371	0.841095	0.000295682	0.867499	0.132205	0.0855361	0.914464		17	0.110628	0.258324	0.631047	0.000396373	0.914884	0.0847198	0.11751	0.88249		17	0.00519473	0.15371	0.841095	0.000396373	0.867499	0.132104	0.0855327	0.914467
18	0.101212	0.237341	0.661447	0.000295682	0.918533	0.0811713	0.120234	0.879766		18	0.00450642	0.141249	0.854244	0.000295682	0.87412	0.125585	0.0820807	0.917919		18	0.101212	0.237341	0.661447	0.000396373	0.918533	0.0810706	0.120191	0.879809		18	0.00450642	0.141249	0.854244	0.000396373	0.87412	0.125484	0.0820775	0.917923
19	0.0929666	0.21702	0.690013	0.000295682	0.921909	0.0777957	0.12314	0.87686		19	0.00393915	0.130222	0.865839	0.000295682	0.880116	0.119589	0.0788586	0.921141		19	0.0929666	0.21702	0.690013	0.000396373	0.921909	0.077695	0.123097	0.876903		19	0.00393915	0.130222	0.865839	0.000396373	0.880116	0.119488	0.0788556	0.921144
20	0.0857067	0.197529	0.716765	0.000295682	0.925037	0.0746675	0.126287	0.873713		20	0.00346691	0.120424	0.87611	0.000295682	0.885571	0.114134	0.0758516	0.924148		20	0.0857067	0.197529	0.716765	0.000396373	0.925037	0.0745668	0.126243	0.873757		20	0.00346691	0.120424	0.87611	0.000396373	0.885571	0.114033	0.0758487	0.924151
21	0.0792818	0.178983	0.741735	0.000295682	0.927941	0.0717633	0.129695	0.870305		21	0.00307019	0.111685	0.885245	0.000295682	0.890554	0.10915	0.0730423	0.926958		21	0.0792818	0.178983	0.741735	0.000396373	0.927941	0.0716626	0.129651	0.870349		21	0.00307019	0.111685	0.885245	0.000396373	0.890554	0.109049	0.0730395	0.92696
22	0.0735689	0.161459	0.764972	0.000295682	0.930642	0.069062	0.133396	0.866604		22	0.00273417	0.103862	0.893404	0.000295682	0.895125	0.10458	0.0704145	0.929585		22	0.0735689	0.161459	0.764972	0.000396373	0.930642	0.0689613	0.133351	0.866649		22	0.00273417	0.103862	0.893404	0.000396373	0.895125	0.104479	0.0704119	0.929588
23	0.0684663	0.145002	0.786532	0.000295682	0.93316	0.0665445	0.137432	0.862568		23	0.00244743	0.0968348	0.900718	0.000295682	0.899331	0.100374	0.0679533	0.932047		23	0.0684663	0.145002	0.786532	0.000396373	0.93316	0.0664438	0.137384	0.862616		23	0.00244743	0.0968348	0.900718	0.000396373	0.899331	0.100273	0.0679508	0.932049
24	0.06389	0.12963	0.80648	0.000295682	0.93551	0.064194	0.141855	0.858145		24	0.00220105	0.0905002	0.907299	0.000295682	0.903214	0.0964905	0.0656451	0.934355		24	0.06389	0.12963	0.80648	0.000396373	0.93551	0.0640933	0.141805	0.858195		24	0.00220105	0.0905002	0.907299	0.000396373	0.903214	0.0963899	0.0656427	0.934357
25	0.0597698	0.115343	0.824887	0.00032356	0.937709	0.0619675	0.146719	0.853281		25	0.00198801	0.0847717	0.91324	0.00032356	0.90681	0.0928666	0.0634768	0.936523		25	0.0597698	0.115343	0.824887	0.00042895	0.937709	0.0618621	0.146664	0.853336		25	0.00198801	0.0847717	0.91324	0.00042895	0.90681	0.0927612	0.0634743	0.936526
26	0.0560466	0.102124	0.84183	0.00032356	0.939769	0.0599074	0.152139	0.847861		26	0.00180275	0.0795753	0.918622	0.00032356	0.910149	0.089527	0.0614383	0.938562		26	0.0560466	0.102124	0.84183	0.00042895	0.939769	0.059802	0.152081	0.847919		26	0.00180275	0.0795753	0.918622	0.00042895	0.910149	0.0894216	0.0614359	0.938564
27	0.0526709	0.0899442	0.857385	0.00032356	0.941703	0.0579737	0.158215	0.841785		27	0.00164077	0.0748477	0.923512	0.00032356	0.913259	0.0864177	0.0595186	0.940481		27	0.0526709	0.0899442	0.857385	0.00042895	0.941703	0.0578683	0.158153	0.841847		27	0.00164077	0.0748477	0.923512	0.00042895	0.913259	0.0863123	0.0595163	0.940484
28	0.0496003	0.0787672	0.871632	0.00032356	0.943521	0.0561556	0.165092	0.834908		28	0.00149845	0.0705347	0.927967	0.00032356	0.916161	0.0835156	0.0577084	0.942292		28	0.0496003	0.0787672	0.871632	0.00042895	0.943521	0.0560502	0.165025	0.834975		28	0.00149845	0.0705347	0.927967	0.00042895	0.916161	0.0834103	0.0577062	0.942294
29	0.0467989	0.0685488	0.884652	0.00032356	0.945233	0.0544435	0.172962	0.827038		29	0.00137282	0.0665894	0.932038	0.00032356	0.918876	0.0808009	0.0559992	0.944001		29	0.0467989	0.0685488	0.884652	0.00042895	0.945233	0.0543381	0.17289	0.82711		29	0.00137282	0.0665894	0.932038	0.00042895	0.918876	0.0806955	0.055997	0.944003
30	0.0442359	0.0592403	0.896524	0.00032356	0.946848	0.0528287	0.182083	0.817917		30	0.00126145	0.0629713	0.935767	0.00032356	0.921421	0.0782559	0.0543833	0.945617		30	0.0442359	0.0592403	0.896524	0.00042895	0.946848	0.0527234	0.182004	0.817996		30	0.00126145	0.0629713	0.935767	0.00042895	0.921421	0.0781505	0.0543812	0.945619
31	0.0418847	0.0507906	0.907325	0.00032356	0.948373	0.0513036	0.192809	0.807191		31	0.00116233	0.0596455	0.939192	0.00032356	0.923811	0.0758654	0.0528536	0.947146		31	0.0418847	0.0507906	0.907325	0.00042895	0.948373	0.0511982	0.192722	0.807278		31	0.00116233	0.0596455	0.939192	0.00042895	0.923811	0.07576	0.0528516	0.947148
32	0.0397223	0.0431465	0.917131	0.00032356	0.949816	0.0498609	0.205636	0.794364		32	0.00107377	0.0565812	0.942345	0.00032356	0.926061	0.0736156	0.0514039	0.948596		32	0.0397223	0.0431465	0.917131	0.00042895	0.949816	0.0497555	0.205539	0.794461		32	0.00107377	0.0565812	0.942345	0.00042895	0.926061	0.0735102	0.0514019	0.948598
33	0.0377288	0.0362547	0.926017	0.00032356	0.951182	0.0484945	0.221284	0.778716		33	0.000994378	0.0537517	0.945254	0.00032356	0.928182	0.0714946	0.0500282	0.949972		33	0.0377288	0.0362547	0.926017	0.00042895	0.951182	0.0483891	0.221174	0.778826		33	0.000994378	0.0537517	0.945254	0.00042895	0.928182	0.0713892	0.0500262	0.949974
34	0.035887	0.0300617	0.934051	0.00032356	0.952478	0.0471986	0.240837	0.759163		34	0.000922963	0.0511337	0.947943	0.00032356	0.930185	0.0694917	0.0487213	0.951279		34	0.035887	0.0300617	0.934051	0.00042895	0.952478	0.0470932	0.240712	0.759288		34	0.000922963	0.0511337	0.947943	0.00042895	0.930185	0.0693863	0.0487194	0.951281
35	0.0341816	0.0245156	0.941303	0.00032356	0.953708	0.0459681	0.26601	0.73399		35	0.000858526	0.0487066	0.950435	0.00032356	0.932079	0.0675972	0.0474784	0.952522		35	0.0341816	0.0245156	0.941303	0.00042895	0.953708	0.0458627	0.265863	0.734137		35	0.000858526	0.0487066	0.950435	0.00042895	0.932079	0.0674918	0.0474765	0.952523
36	0.0325992	0.0195654	0.947835	0.00032356	0.954878	0.0447982	0.299672	0.700328		36	0.000800215	0.0464521	0.952748	0.00032356	0.933874	0.0658026	0.0462951	0.953705		36	0.0325992	0.0195654	0.947835	0.00042895	0.954878	0.0446928	0.299497	0.700503		36	0.000800215	0.0464521	0.952748	0.00042895	0.933874	0.0656972	0.0462933	0.953707
37	0.0311283	0.0151626	0.953709	0.000353224	0.955992	0.043655	0.346973	0.653027		37	0.000747299	0.0443542	0.954898	0.000353224	0.935576	0.0640706	0.0451668	0.954833		37	0.0311283	0.0151626	0.953709	0.000462039	0.955992	0.0435461	0.34675	0.65325		37	0.000747299	0.0443542	0.954898	0.000462039	0.935576	0.0639618	0.045165	0.954835
38	0.0297584	0.0112605	0.958981	0.000353224	0.957053	0.0425939	0.41855	0.58145		38	0.000699156	0.0423988	0.956902	0.000353224	0.937193	0.0624536	0.0440909	0.955909		38	0.0297584	0.0112605	0.958981	0.000462039	0.957053	0.0424851	0.418262	0.581738		38	0.000699156	0.0423988	0.956902	0.000462039	0.937193	0.0623448	0.0440891	0.955911
39	0.0284804	0.00781494	0.963705	0.000353224	0.958065	0.0415818	0.539334	0.460666		39	0.000655244	0.040573	0.958772	0.000353224	0.938731	0.0609156	0.0430635	0.956936		39	0.0284804	0.00781494	0.963705	0.000462039	0.958065	0.041473	0.538938	0.461062		39	0.000655244	0.040573	0.958772	0.000462039	0.938731	0.0608068	0.0430617	0.956938
40	0.027286	0.00478434	0.96793	0.000353224	0.959031	0.0406154	0.786502	0.213498		40	0.000615098	0.0388657	0.960519	0.000353224	0.940196	0.0594511	0.0420815	0.957919		40	0.027286	0.00478434	0.96793	0.000462039	0.959031	0.0405066	0.785881	0.214119		40	0.000615098	0.0388657	0.960519	0.000462039	0.940196	0.0593422	0.0420798	0.95792
41	0.0261682	0.00212968	0.971702	0.000353224	0.959955	0.0396917	1	0		41	0.000578312	0.0372668	0.962155	0.000353224	0.941592	0.0580548	0.041142	0.958858		41	0.0261682	0.00212968	0.971702	0.000462039	0.959955	0.0395829	1	0		41	0.000578312	0.0372668	0.962155	0.000462039	0.941592	0.057946	0.0411403	0.95886
42	0.0251203	0	0.97488	0.000353224	0.960839	0.038808	1	0		42	0.000544534	0.0357671	0.963688	0.000353224	0.942925	0.0567221	0.0402424	0.959758		42	0.0251203	0	0.97488	0.000462039	0.960839	0.0386992	1	0		42	0.000544534	0.0357671	0.963688	0.000462039	0.942925	0.0566133	0.0402407	0.959759
43	0.0241365	0	0.975863	0.000353224	0.961685	0.0379619	1	0		43	0.000513455	0.0343587	0.965128	0.000353224	0.944198	0.0554489	0.0393803	0.96062		43	0.0241365	0	0.975863	0.000462039	0.961685	0.037853	1	0		43	0.000513455	0.0343587	0.965128	0.000462039	0.944198	0.0553401	0.0393787	0.960621
44	0.0232117	0	0.976788	0.000353224	0.962496	0.0371509	1	0		44	0.000484803	0.0330341	0.966481	0.000353224	0.945416	0.0542311	0.0385534	0.961447		44	0.0232117	0	0.976788	0.000462039	0.962496	0.0370421	1	0		44	0.000484803	0.0330341	0.966481	0.000462039	0.945416	0.0541223	0.0385518	0.961448
45	0.0223412	0	0.977659	0.000353224	0.963274	0.036373	1	0		45	0.00045834	0.0317868	0.967755	0.000353224	0.946581	0.0530653	0.0377597	0.96224		45	0.0223412	0	0.977659	0.000462039	0.963274	0.0362642	1	0		45	0.00045834	0.0317868	0.967755	0.000462039	0.946581	0.0529565	0.0377582	0.962242
46	0.0215207	0	0.978479	0.000353224	0.96402	0.0356263	1	0		46	0.000433856	0.0306108	0.968955	0.000353224	0.947699	0.0519483	0.0369973	0.963003		46	0.0215207	0	0.978479	0.000462039	0.96402	0.0355175	1	0		46	0.000433856	0.0306108	0.968955	0.000462039	0.947699	0.0518394	0.0369958	0.963004
47	0.0207464	0	0.979254	0.000353224	0.964738	0.0349089	1	0		47	0.000411165	0.0295009	0.970088	0.000353224	0.94877	0.0508769	0.0362644	0.963736		47	0.0207464	0	0.979254	0.000462039	0.964738	0.0348001	1	0		47	0.000411165	0.0295009	0.970088	0.000462039	0.94877	0.0507681	0.0362629	0.963737
48	0.0200148	0	0.979985	0.000353224	0.965428	0.0342192	1	0		48	0.000390101	0.028452	0.971158	0.000353224	0.949798	0.0498485	0.0355594	0.964441		48	0.0200148	0	0.979985	0.000462039	0.965428	0.0341103	1	0		48	0.000390101	0.028452	0.971158	0.000462039	0.949798	0.0497397	0.0355579	0.964442
49	0.0193229	0	0.980677	0.000395075	0.966091	0.0335137	1	0		49	0.000370517	0.0274597	0.97217	0.000395075	0.950786	0.0488187	0.0348801	0.96512		49	0.0193229	0	0.980677	0.000496393	0.966091	0.0334124	1	0		49	0.000370517	0.0274597	0.97217	0.000496393	0.950786	0.0487174	0.0348787	0.965121
50	0.0186676	0	0.981332	0.000395075	0.96673	0.0328747	1	0		50	0.000352283	0.02652	0.973128	0.000395075	0.951736	0.0478688	0.0342263	0.965774		50	0.0186676	0	0.981332	0.000496393	0.96673	0.0327734	1	0		50	0.000352283	0.02652	0.973128	0.000496393	0.951736	0.0477675	0.0342249	0.965775
51	0.0180466	0	0.981953	0.000395075	0.967346	0.0322591	1	0		51	0.00033528	0.0256291	0.974036	0.000395075	0.95265	0.0469549	0.0335961	0.966404		51	0.0180466	0	0.981953	0.000496393	0.967346	0.0321578	1	0		51	0.00033528	0.0256291	0.974036	0.000496393	0.95265	0.0468536	0.0335947	0.966405
52	0.0174573	0	0.982543	0.000395075	0.967939	0.0316656	1	0		52	0.000319405	0.0247838	0.974897	0.000395075	0.95353	0.0460749	0.0329882	0.967012		52	0.0174573	0	0.982543	0.000496393	0.967939	0.0315643	1	0		52	0.000319405	0.0247838	0.974897	0.000496393	0.95353	0.0459736	0.0329869	0.967013
53	0.0168976	0	0.983102	0.000395075	0.968512	0.031093	1	0		53	0.000304562	0.023981	0.975714	0.000395075	0.954378	0.0452271	0.0324016	0.967598		53	0.0168976	0	0.983102	0.000496393	0.968512	0.0309917	1	0		53	0.000304562	0.023981	0.975714	0.000496393	0.954378	0.0451257	0.0324003	0.9676
54	0.0163655	0	0.983634	0.000395075	0.969065	0.0305403	1	0		54	0.000290667	0.0232177	0.976492	0.000395075	0.955195	0.0444095	0.0318351	0.968165		54	0.0163655	0	0.983634	0.000496393	0.969065	0.030439	1	0		54	0.000290667	0.0232177	0.976492	0.000496393	0.955195	0.0443082	0.0318338	0.968166
55	0.0158592	0	0.984141	0.000395075	0.969598	0.0300065	1	0		55	0.000277644	0.0224915	0.977231	0.000395075	0.955984	0.0436208	0.0312877	0.968712		55	0.0158592	0	0.984141	0.000496393	0.969598	0.0299052	1	0		55	0.000277644	0.0224915	0.977231	0.000496393	0.955984	0.0435195	0.0312864	0.968714
56	0.0153771	0	0.984623	0.000395075	0.970114	0.0294906	1	0		56	0.000265423	0.0217999	0.977935	0.000395075	0.956746	0.0428593	0.0307585	0.969241		56	0.0153771	0	0.984623	0.000496393	0.970114	0.0293892	1	0		56	0.000265423	0.0217999	0.977935	0.000496393	0.956746	0.042758	0.0307573	0.969243
57	0.0149175	0	0.985082	0.000395075	0.970613	0.0289917	1	0		57	0.000253942	0.0211408	0.978605	0.000395075	0.957481	0.0421237	0.0302467	0.969753		57	0.0149175	0	0.985082	0.000496393	0.970613	0.0288904	1	0		57	0.000253942	0.0211408	0.978605	0.000496393	0.957481	0.0420224	0.0302454	0.969755
58	0.0144792	0	0.985521	0.000395075	0.971096	0.028509	1	0		58	0.000243145	0.020512	0.979245	0.000395075	0.958192	0.0414127	0.0297513	0.970249		58	0.0144792	0	0.985521	0.000496393	0.971096	0.0284077	1	0		58	0.000243145	0.020512	0.979245	0.000496393	0.958192	0.0413114	0.0297501	0.97025
59	0.0140607	0	0.985939	0.000395075	0.971563	0.0280418	1	0		59	0.00023298	0.0199118	0.979855	0.000395075	0.95888	0.0407251	0.0292717	0.970728		59	0.0140607	0	0.985939	0.000496393	0.971563	0.0279405	1	0		59	0.00023298	0.0199118	0.979855	0.000496393	0.95888	0.0406237	0.0292705	0.97073
60	0.0136608	0	0.986339	0.000395075	0	0.999605	1	0		60	0.0002234	0.0193385	0.980438	0.000395075	0	0.999605	0.0292717	0.970728		60	0.0136608	0	0.986339	0.000496393	0	0.999504	1	0		60	0.0002234	0.0193385	0.980438	0.000496393	0	0.999504	0.0292705	0.97073
